# Supplementary material for: Insplico: effective computational tool for studying splicing order of adjacent introns genome-wide with short and long RNA-seq reads
Source: Nucleic Acids Res. 2023 Apr 7;51(10):e56. doi: 10.1093/nar/gkad244 (PMC10250204; doi:10.1093/nar/gkad244)
Supplement: gkad244_Supplemental_Files [file gkad244_supplemental_files.zip]

Archive with 5 entries (5 files):
- Gohr_et_al-Sup_Materials-R1.pdf
- Supplementary_File_1-R1.pdf
- Supplementary_File_2-R1.pdf
- Supplementary_File_3-R1.pdf
- Table_S1.xlsx
